# Supplementary material for: Chromatin-enriched RNAs mark active and repressive cis-regulation: An analysis of nuclear RNA-seq
Source: PLoS Comput Biol. 2020 Feb 10;16(2):e1007119. doi: 10.1371/journal.pcbi.1007119 (PMC7034927; doi:10.1371/journal.pcbi.1007119)
Supplement: S3 Table — (XLSX) [file pcbi.1007119.s011.xlsx]

## Sheet: Sheet1
S3 Table: Novel lncRNA coordinates and their RT-qPCR primers used in this study				Expectation from RNA-seq data
Name	row in table	hg19 coordinates	hg38 coordinates	CPE significant	SNE significant	log10 CPE expression	log10 SNE expression	Standard error of the mean for log10 CPE	Standard error of the mean for log10 SNE	significant CPE enrichment over SNE	significant SNE enrichment over CPE	left p value from student’s t test by John	<0.05	<0.01	<0.001	<0.0001	t test on log10(A) by Holly	<0.05	<0.01	<0.001	<0.0001
B2M	N/A	Chr15:45003685 -45011075	Chr15:44711487-44718877	N/A	N/A	1.2052	1.65726	0.0463172	0.0184924	No	Yes	0.0015		TRUE			0.0008881	TRUE	TRUE	TRUE	FALSE
Xist	N/A	ChrX:73040484 -73072558	ChrX:73820649-73852723	N/A	N/A	1.5923	0.565182	0.0630559	0.116629	Yes	No	0.014	TRUE				0.0008172	TRUE	TRUE	TRUE	FALSE
BONO	13	Chr12:91732043-92028186	Chr12:91338266-91634409	Yes	No	1.07487	0.442132	0.158612	0.0642622	Yes	No	0.0184	TRUE				0.02127	TRUE	FALSE	FALSE	FALSE
CLAYTON	32	Chr17:21666609-21731760	Chr17:22090687-22205154	No	No	0.942911	-0.468849	0.126225	0.100157	Yes	No	0.0002			TRUE	FALSE	0.0001612	TRUE	TRUE	TRUE	FALSE
MULLENJR	79	ChrX:120325741-121003403	ChrX:121191887-121869550	Yes	No	0.346749	-0.889992	0.152532	0.126132	Yes	No	0.0003			TRUE	FALSE	0.0008891	TRUE	TRUE	TRUE	FALSE
EDGE	61	Chr6:6684191-6687199	Chr6:6683958-6686966	No	Yes	-0.10312	0.295275	0.044626	0.187497	No	Almost	0.0657					0.2033	FALSE
Name		Forward Primer	Reverse Primer
B2M		CTCTCTCTTTCTGGCCTGGAG	TCTGCTGGATGACGTGAGTA
Xist		CCACCACACGTCAAGCTCTTC	CAGGTGGGAAGGCTGACTTC
BONO		CTGGGCAATGAGGAGCTTAG	GTAGGCTGGCACTGCTG
CLAYTON		ATCTAGGCGGCACAATGAAG	TGCACGGGCTTATCTCATAAC
MULLENJR		CATCTCGAAGGGCTTTCTCTAC	CCAGTACCTGTGCCTCATTT
EDGE		CCTTCAGTCCTTCCGTGTTATC	GGCTACCTACCTCTCTTGAGTAT
